# Supplementary material for: Technology-Critical Element Exposure Reveals Divergent Toxicity in Different Human Cells Despite Comparable Uptake
Source: Biomolecules. 2026 Jan 8;16(1):113. doi: 10.3390/biom16010113 (PMC12839252; doi:10.3390/biom16010113)
Supplement: Supplementary file 1 [file biomolecules-16-00113-s001.zip]

Archive with 1 entries (1 files):
- biomolecules-4065129-supplementary.pdf
